# Supplementary material for: A unique blend of five human milk oligosaccharides supports recovery of infant microbiome composition and function after ex vivo antibiotic use
Source: Front Pediatr. 2026 Mar 5;14:1765159. doi: 10.3389/fped.2026.1765159 (PMC12999568; doi:10.3389/fped.2026.1765159)
Supplement: Supplementary file 1 [file Table1.xlsx]

## Sheet: S0_Descriptives
Group	n	mean_CFU	sd_CFU	median_CFU	mean_log10	sd_log10
5HMO 2.5 g/L	12	34500000	1.44631e+07	31000000	7.50096	0.190542
Combination (a-LA 0.5 + 5HMO 2.5)	15	19600000	7.21902e+06	23000000	7.25551	0.200547
Control	18	5.84444e+07	5.51684e+07	28500000	7.61672	0.348893
a-LA 0.5 g/L	15	4.40667e+07	5.40918e+07	19000000	7.4262	0.404521

## Sheet: S1_AssumptionChecks
Test	Statistic	p_value
Levene (median) raw	2.04673	0.117724
Levene (median) log10	1.01757	0.391833

## Sheet: S2_ANOVA_log10
Source	df	sum_sq	mean_sq	F	PR(>F)
C(group_clean)	3	1.10548	0.368492	3.87689	0.0137144
Residual	56	5.32271	0.0950484

## Sheet: S3_Welch_Holm_Pairwise
group_A	group_B	n_A	n_B	mean_diff_log10	md_CI_lo	md_CI_hi	ratio_A_over_B	ratio_CI_lo	ratio_CI_hi	p_unadj	p_adj_holm
5HMO 2.5 g/L	Combination (a-LA 0.5 + 5HMO 2.5)	12	15	0.245445	0.0895996	0.40129	1.75973	1.22914	2.51936	0.00338553	0.0169276
5HMO 2.5 g/L	Control	12	18	-0.115767	-0.318694	0.087161	0.766008	0.480071	1.22225	0.2521	0.633321
5HMO 2.5 g/L	a-LA 0.5 g/L	12	15	0.0747583	-0.17087	0.320387	1.18784	0.67473	2.09116	0.533437	0.633321
Combination (a-LA 0.5 + 5HMO 2.5)	Control	15	18	-0.361211	-0.560327	-0.162096	0.4353	0.275216	0.6885	0.00089864	0.00539184
Combination (a-LA 0.5 + 5HMO 2.5)	a-LA 0.5 g/L	15	15	-0.170687	-0.413492	0.0721188	0.675015	0.38593	1.18064	0.15833	0.633321
Control	a-LA 0.5 g/L	18	15	0.190525	-0.0818216	0.462871	1.55069	0.828282	2.90316	0.162905	0.633321

## Sheet: S4_TukeyHSD
group1	group2	meandiff	p-adj	lower	upper	reject
5HMO 2.5 g/L	Combination (a-LA 0.5 + 5HMO 2.5)	-0.2454	0.1805	-0.5616	0.0707	FALSE
5HMO 2.5 g/L	Control	0.1158	0.7457	-0.1885	0.42	FALSE
5HMO 2.5 g/L	a-LA 0.5 g/L	-0.0748	0.9233	-0.3909	0.2414	FALSE
Combination (a-LA 0.5 + 5HMO 2.5)	Control	0.3612	0.0077	0.0758	0.6466	TRUE
Combination (a-LA 0.5 + 5HMO 2.5)	a-LA 0.5 g/L	0.1707	0.4348	-0.1274	0.4688	FALSE
Control	a-LA 0.5 g/L	-0.1905	0.2995	-0.4759	0.0949	FALSE

## Sheet: S5a_TwoWayANOVA_TypeII
Effect	sum_sq	df	F	PR(>F)	partial_eta_sq
C(A_LA_f)	0.687539	1	7.23357	0.00941041	0.114394
C(HMO_f)	0.303918	1	3.19751	0.0791609	0.0540143
C(A_LA_f):C(HMO_f)	0.0110799	1	0.116572	0.734061	0.00207731
Residual	5.32271	56

## Sheet: S5b_TwoWayANOVA_TypeIII
Effect	sum_sq	df	F	PR(>F)
C(A_LA_f)	0.296998	1	3.1247	0.0825619
C(HMO_f)	0.0964937	1	1.01521	0.317993
C(A_LA_f):C(HMO_f)	0.0110799	1	0.116572	0.734061
Residual	5.32271	56
